# Supplementary material for: A set of stage-specific gene transcripts identified in EK stage X and HH stage 3 chick embryos
Source: BMC Dev Biol. 2007 Jun 1;7:60. doi: 10.1186/1471-213X-7-60 (PMC1894632; doi:10.1186/1471-213X-7-60)
Supplement: Additional File 1 — Functional annotation clustering of a set of genes identified from microarray experiment. This data represent 5 term clusters generated from functional annotation clustering of total 40 genes identified from microarray results using DAVID database provided by NIAID. [file 1471-213X-7-60-S1.xls]

## Sheet: Sheet1
Additional file 1. Functional annotation clustering of a set of genes identified from microarray experiment.
Further analysis for functioanl annotation clustering of total 40 genes identified from microarray results was performed using DAVID database provided by NIAID (http://david.abcc.ncifcrf.gov). Base on functional annotation tool, 5 term clusters generated. 8 term was not clusterd.
Term Cluster 1	9 Gene(s)
AFFY_ID	DAVID Gene Name	Species
Gga.12166.1.S1_at	ZINC FINGER HOMEOBOX 1B	9031:9031:Gallus gallus
GgaAffx.11653.1.S1_s_at	SERINE/THREONINE KINASE 17B (APOPTOSIS-INDUCING)	9031:9031:Gallus gallus
Gga.14754.1.S1_at	DEATH INDUCER-OBLITERATOR 1	9031:9031:Gallus gallus
GgaAffx.9643.1.S1_at	PROPROTEIN CONVERTASE PC6	9031:9031:Gallus gallus
Gga.4401.1.S1_a_at	PROSTAGLANDIN-ENDOPEROXIDE SYNTHASE 2 (PROSTAGLANDIN G/H SYNTHASE AND CYCLOOXYGENASE)	9031:9031:Gallus gallus
GgaAffx.6386.1.S1_at	SIMILAR TO UBIQUITIN LIGASE PROTEIN RNF8 (RING FINGER PROTEIN 8)	9031:9031:Gallus gallus
Gga.318.1.S1_at	POTASSIUM INTERMEDIATE/SMALL CONDUCTANCE CALCIUM-ACTIVATED CHANNEL, SUBFAMILY N, MEMBER 2	9031:9031:Gallus gallus
GgaAffx.4973.2.S1_s_at	SIMILAR TO TNF RECEPTOR-ASSOCIATED FACTOR 6	9031:9031:Gallus gallus
GgaAffx.21832.1.S1_s_at	FIBROBLAST GROWTH FACTOR 13	9031:9031:Gallus gallus
Term Cluster 2	11 Gene(s)
AFFY_ID	DAVID Gene Name	Species
GgaAffx.8887.1.S1_s_at	VANIN 3	9031:9031:Gallus gallus
Gga.12166.1.S1_at	ZINC FINGER HOMEOBOX 1B	9031:9031:Gallus gallus
GgaAffx.11653.1.S1_s_at	SERINE/THREONINE KINASE 17B (APOPTOSIS-INDUCING)	9031:9031:Gallus gallus
Gga.14754.1.S1_at	DEATH INDUCER-OBLITERATOR 1	9031:9031:Gallus gallus
GgaAffx.9643.1.S1_at	PROPROTEIN CONVERTASE PC6	9031:9031:Gallus gallus
Gga.4401.1.S1_a_at	PROSTAGLANDIN-ENDOPEROXIDE SYNTHASE 2 (PROSTAGLANDIN G/H SYNTHASE AND CYCLOOXYGENASE)	9031:9031:Gallus gallus
Gga.318.1.S1_at	POTASSIUM INTERMEDIATE/SMALL CONDUCTANCE CALCIUM-ACTIVATED CHANNEL, SUBFAMILY N, MEMBER 2	9031:9031:Gallus gallus
GgaAffx.8887.1.S1_s_at	SIMILAR TO PANTETHEINASE PRECURSOR (PANTETHEINE HYDROLASE) (VASCULAR NON-INFLAMMATORY MOLECULE 1) (VANIN 1) (TIFF66)	9031:9031:Gallus gallus
Gga.12503.2.S1_at	NUCLEOREDOXIN	9031:9031:Gallus gallus
Gga.550.1.S1_at	GAMMA-AMINOBUTYRIC ACID (GABA) A RECEPTOR, ALPHA 6	9031:9031:Gallus gallus
GgaAffx.11516.1.S1_s_at	SIMILAR TO SEPTIN 2	9031:9031:Gallus gallus
Term Cluster 3	6 Gene(s)
AFFY_ID	DAVID Gene Name	Species
Gga.12166.1.S1_at	ZINC FINGER HOMEOBOX 1B	9031:9031:Gallus gallus
GgaAffx.11653.1.S1_s_at	SERINE/THREONINE KINASE 17B (APOPTOSIS-INDUCING)	9031:9031:Gallus gallus
Gga.14754.1.S1_at	DEATH INDUCER-OBLITERATOR 1	9031:9031:Gallus gallus
GgaAffx.9643.1.S1_at	PROPROTEIN CONVERTASE PC6	9031:9031:Gallus gallus
Gga.4401.1.S1_a_at	PROSTAGLANDIN-ENDOPEROXIDE SYNTHASE 2 (PROSTAGLANDIN G/H SYNTHASE AND CYCLOOXYGENASE)	9031:9031:Gallus gallus
Gga.12503.2.S1_at	NUCLEOREDOXIN	9031:9031:Gallus gallus
Term Cluster 4	3 Gene(s)
AFFY_ID	DAVID Gene Name	Species
Gga.318.1.S1_at	POTASSIUM INTERMEDIATE/SMALL CONDUCTANCE CALCIUM-ACTIVATED CHANNEL, SUBFAMILY N, MEMBER 2	9031:9031:Gallus gallus
Gga.12503.2.S1_at	NUCLEOREDOXIN	9031:9031:Gallus gallus
Gga.550.1.S1_at	GAMMA-AMINOBUTYRIC ACID (GABA) A RECEPTOR, ALPHA 6	9031:9031:Gallus gallus
Term Cluster 5	7 Gene(s)
AFFY_ID	DAVID Gene Name	Species
Gga.12166.1.S1_at	ZINC FINGER HOMEOBOX 1B	9031:9031:Gallus gallus
GgaAffx.11653.1.S1_s_at	SERINE/THREONINE KINASE 17B (APOPTOSIS-INDUCING)	9031:9031:Gallus gallus
Gga.14754.1.S1_at	DEATH INDUCER-OBLITERATOR 1	9031:9031:Gallus gallus
GgaAffx.9643.1.S1_at	PROPROTEIN CONVERTASE PC6	9031:9031:Gallus gallus
Gga.4401.1.S1_a_at	PROSTAGLANDIN-ENDOPEROXIDE SYNTHASE 2 (PROSTAGLANDIN G/H SYNTHASE AND CYCLOOXYGENASE)	9031:9031:Gallus gallus
Gga.12446.1.S1_s_at	STAUFEN, RNA BINDING PROTEIN, HOMOLOG 1 (DROSOPHILA)	9031:9031:Gallus gallus
Gga.12503.2.S1_at	NUCLEOREDOXIN	9031:9031:Gallus gallus
